# Supplementary material for: Effects of Microplastic Contamination on the Aquatic Plant Lemna minuta (Least Duckweed)
Source: Plants (Basel). 2023 Jan 3;12(1):207. doi: 10.3390/plants12010207 (PMC9823687; doi:10.3390/plants12010207)
Supplement: Supplementary file 1 [file plants-12-00207-s001.zip]

Archive with 1 entries (1 files):
- plants-2029142-supplementary.xlsx
