# Supplementary material for: Effects of Microplastic Contamination on the Aquatic Plant Lemna minuta (Least Duckweed)
Source: Plants (Basel). 2023 Jan 3;12(1):207. doi: 10.3390/plants12010207 (PMC9823687; doi:10.3390/plants12010207)
Supplement: Supplementary file 1 [file plants-12-00207-s001.zip › plants-2029142-supplementary.xlsx]

## Sheet: Table S1
Table S1. Mean values of water chemico-physical water parameters measured in control (C) and microplastic treatments (MP50, MP100) at different exposure times (T0, T7, T14, T28).
	Cont T0	Cont T7	Cont T14	Cont T28	PS 50_T7	PS 50_T14	PS 50_T28	PS 100_T7	PS 100_T14	PS 100_T28
T (°C)	24.07	22.85	20.63	22.05	22.87	20.40	21.95	23.30	20.33	22.13
DO (mg/l)	7.84	8.26	8.71	8.84	8.31	8.85	9.44	8.23	8.88	9.11
pH	9.22	9.88	9.98	10.24	9.96	9.98	10.31	9.99	10.04	10.30
cond (µS/cm)	987.0	829.32	971.33	1493.1	834.2	967.0	1348.3	867.3	1021.5	1450.0
sal (‰)	0.50	0.42	0.52	0.79	0.43	0.52	0.71	0.44	0.56	0.77

## Sheet: Table S2
Table S2. ANOVA results related to water chemico-physical parameters (*** for p < 0.001, ** for p < 0.01, * for p < 0.05).
DO	Df	Sum Sq	Mean Sq	F value	Pr (>F)
Test	2	0.232	0.1161	26.29	8.98E-07	***
Time	3	8857	29523	668.46	< 2E-16	***
Test/Time	6	0.355	0.0592	13.41	1.22E-06	***
Residuals	24	0.106	0.0044
Temperature	Df	Sum Sq	Mean Sq	F value	Pr(>F)
Test	2	0.12	0.06	2009	0.156
Time	3	63.67	21223	707432	< 2E-16	***
Test/Time	6	0.47	0.078	2.59	0.0445	*
Residuals	24	0.72	0.03
pH	Df	Sum Sq	Mean Sq	F value	Pr(>F)
Test	2	0.024	0.0118	5776	0.00896	**
Time	3	5588	18628	911161	< 2E-16	***
Test/Time	6	0.016	0.0027	1301	0.29444
Residuals	24	0.049	0.002
Conductivity	Df	Sum Sq	Mean Sq	F value	Pr(>F)
Test	2	14693	7346	24.62	1.53E-06	*
Time	3	1752638	584213	1957.89	< 2E-16	*
Test/Time	6	26440	4407	14.77	5.16E-07	*
Residuals	24	7161	298
Salinity	Df	Sum Sq	Mean Sq	F value	Pr(>F)
Test	2	0.0045	0.00223	23.65	2.12E-06	*
Time	3	0.5537	0.18457	1954.23	< 2E-16	*
Test/Time	6	0.0089	0.00148	15.65	3.04E-07	*
Residuals	24	0.0023	0.00009

## Sheet: Table S3
Table S3. ANOVA results related to plant parameters (*** for p < 0.001, ** for p < 0.01, * for p < 0.05).
FW	Df	Sum Sq	Mean Sq	F value	Pr (>F)	p
Test	2	0.3087	0.1544	14.91	6.17E-05	***
Time	3	27477	0.9159	88.49	4.08E-13	***
Test/Time	6	12085	0.2014	19.46	3.90E-08	***
Residuals	24	0.2484	0.0104
DW
Test	2	0.0049	0.002451	22.34	3.32E-06	***
Time	3	0.04857	0.016189	147.51	1.35E-15	***
Test/Time	6	0.01855	0.003091	28.16	9.77E-10	***
Residuals	24	0.00263	0.00011
RGR
Test	2	0.005724	0.002862	27.23	3.61E-06	***
Time	2	0.007241	0.00362	34.44	7.03E-07	***
Treatment/Time	4	0.012985	0.003246	30.88	7.71E-08	***
Residuals	18	0.001892	0.000105
Fronds lenght
Test	2	0.02189	0.010944	1.26	0.302
Time	3	0.05252	0.017508	2016	0.139
Test/Time	6	0.0312	0.005199	0.599	0.729
Residuals	24	0.20845	0.008686
Fronds width
Test	2	0.00167	0.000835	0.353	0.706
Time	3	0.01221	0.004069	1.72	0.19
Test/Time	6	0.01213	0.002022	0.855	0.542
Residuals	24	0.05678	0.002366
Root lenght
Test	2	16.9	8.45	12523	0.000189	***
Time	3	91.54	30514	45219	4.98E-10	***
Test/Time	6	32.9	5484	8127	7.31E-05	***
Residuals	24	16.2	0.675
Root width
Test	2	0.0005296	2.65E-04	3961	0.0326	*
Time	3	0.0004102	1.37E-04	2045	0.1343
Test/Time	6	0.0009838	1.64E-04	2453	0.0542
Residuals	24	0.0016044	6.69E-05
ChlTot
Test	2	0.04214	0.021071	11633	0.000294	***
Time	3	0.01597	0.005322	2938	0.053656
Test/Time	6	0.03313	0.005522	3049	0.023179	*
Residuals	24	0.04347	0.001811
MDA
Test	2	0.138	0.0691	0.356	0.704
Time	3	0.971	0.3237	1667	0.201
Test/Time	6	0.527	0.0878	0.452	0.836
Residuals	24	4.66	0.1942

## Sheet: Table S4
Table S4. Chemico-physical composition of mineral water used as aqueous medium for experiments.
Chemical and physical parameter	Value
Temperature at source	17.0 °C
Fixed residue at 180°C	625 mg/L
Electrical conductivity at 20°C	768 µS/cm
pH at source	6.17 mg/L
Carbon dioxide CO2	549 mg/L
Nitrites	< 0.002 mg/L
Nitrates	38.8 mg/L
Silica	64.0 mg/L
Hydrocarbon ions (bicarbonates)	473 mg/L
Fluoro	1.05 mg/L
Calcium	97 mg/L
Magnesium	24 mg/L
Potassium	59 mg/L
Sodium	45 mg/L
